# Supplementary material for: Initial Experience of Articulating Laparoscopic Instruments for Benign Gynecologic Disease: A Single-Arm Multicenter Prospective Study (Korean Gynecologic Oncology Group 4002)
Source: J Pers Med. 2023 Sep 25;13(10):1433. doi: 10.3390/jpm13101433 (PMC10608162; doi:10.3390/jpm13101433)
Supplement: Supplementary file 1 [file jpm-13-01433-s001.zip]

Archive with 1 entries (1 files):
- jpm-2598563-supplementary.pdf
